# Supplementary material for: Diverse Genetic Landscape of Suspected Retinitis Pigmentosa in a Large Korean Cohort
Source: Genes (Basel). 2021 Apr 30;12(5):675. doi: 10.3390/genes12050675 (PMC8146864; doi:10.3390/genes12050675)
Supplement: Supplementary file 1 [file genes-12-00675-s001.zip]

Archive with 1 entries (1 files):
- genes-1171954-supplementary.pdf
